# Supplementary material for: Metabolomic analysis of plasma biomarkers in children with autism spectrum disorders
Source: MedComm (2020). 2024 Feb 28;5(3):e488. doi: 10.1002/mco2.488 (PMC10901282; doi:10.1002/mco2.488)
Supplement: Supplementary file 1 — Supplement Table 1: Basic information on differential metabolites [file MCO2-5-e488-s001.xlsx]

## Sheet: Sheet1
Formula	Compounds	Class I	Class II	VIP	P-value	Log2Pvalue	FDR	Fold_Change	Log2FC	Type
C20H24N2O3	(-)-(3S)-3-Hydroxyquinine	Alkaloids	Alkaloids	1.29563	0.00440714	-7.82594	0.0265092	0.660075	-0.599299	down
C15H24O	(11R)-Dihydroartemisinic aldehyde	Aldehyde,Ketones,Esters	Aldehydes	1.46262	0.000821474	-10.2495	0.00732359	0.583837	-0.776363	down
C30H50O4	(3alphaOH,20S,24S)-3,19:20,24-Diepoxydammarane-3,25-diol	Alcohol and amines	Alcohols	1.42416	0.0246964	-5.33955	0.0948437	0.503599	-0.989653	down
C23H25IN2O3	(6-Iodo-2-methyl-1-(2-morpholinoethyl)-1H-indol-3-yl)(4-methoxyphenyl)methanone	Aldehyde,Ketones,Esters	Ketones	2.18671	1.13248e-05	-16.4301	0.00024318	1.5751	0.655444	up
C17H17NO4	(E)-N-[2-Hydroxy-2-(4-hydroxyphenyl)ethyl]-3-(4-hydroxyphenyl)prop-2-enamide	Alcohol and amines	Amines	1.41788	0.00217169	-8.84696	0.0150586	0.354169	-1.49749	down
C16H28O2	(Z)-7-Hexadecen-1,16-olide	Heterocyclic compounds	Heterocyclic compounds	1.84405	3.47751e-05	-14.8116	0.000583578	0.642994	-0.637122	down
C17H12Cl2N4O	1'-hydroxytriazolam	Heterocyclic compounds	Heterocyclic compounds	1.86396	6.74111e-05	-13.8567	0.000975507	0.650632	-0.620087	down
C42H78NO10P	1-Stearoyl-2-linoleoyl-sn-glycero-3-phospho-L-serine	GP	PS	1.29992	0.00453296	-7.78533	0.0271832	0.551387	-0.858863	down
C17H28O4	10-Deoxymethynolide	Aldehyde,Ketones,Esters	Esters	1.84387	0.000109465	-13.1572	0.00145734	0.396393	-1.335	down
C20H23N7O7	10-Formyl-Thf	Heterocyclic compounds	Pteridines and derivatives	1.45291	0.00107528	-9.86108	0.00906046	0.614128	-0.703388	down
C20H36O4	11-deoxy-PGF1	Hormones and hormone related compounds	Hormones and hormone related compounds	1.73219	0.000232465	-12.0707	0.00257907	0.539857	-0.889351	down
C21H30O4	13,14-dehydro-15-cyclohexyl Carbaprostacyclin	FA	Oxidized lipids	1.7479	0.000125527	-12.9597	0.00158723	0.63102	-0.664243	down
C16H26O5	13,14-dihydro-15-keto-tetranor Prostaglandin D2	Hormones and hormone related compounds	Hormones and hormone related compounds	1.631	6.58613e-05	-13.8902	0.00097426	0.612589	-0.707009	down
C20H30O4	15-Keto-13,14-dihydroprostaglandin A2	Hormones and hormone related compounds	Hormones and hormone related compounds	1.65651	0.000124286	-12.974	0.00158723	0.649116	-0.623451	down
C18H22N2O	2-Hydroxydesipramine	Heterocyclic compounds	Heterocyclic compounds	1.79602	1.18241e-09	-29.6556	1.68662e-07	0.542656	-0.881889	down
C30H46O2	2-[(E,7R,11R)-3,7,11,15-tetramethylhexadec-2-enyl]naphthalene-1,4-diol	Alcohol and amines	Alcohols	1.83875	0.000335969	-11.5394	0.00340573	0.55	-0.862497	down
C20H38O4	3,3,14,14-Tetramethyl-hexadecanedioic acid	FA	FFA	1.54597	0.00674149	-7.21272	0.0371464	0.55848	-0.840422	down
C10H12O4	3-(3-hydroxy-4-methoxyphenyl)propanoic acid	Organic acid And Its derivatives	Organic acid And Its derivatives	1.57937	0.00036765	-11.4094	0.00370688	0.524974	-0.929683	down
C12H24O3	3-Hydroxydodecanoic acid	Organic acid And Its derivatives	Organic acid And Its derivatives	1.38199	0.00472979	-7.72401	0.0278968	0.633608	-0.658337	down
C8H8O3	3-Hydroxyphenylacetic acid	Organic acid And Its derivatives	Organic acid And Its derivatives	1.59459	0.00475343	-7.71682	0.0278968	1.54906	0.631397	up
C12H20O11	3-Ketolactose	Carbohydrates and Its metabolites	Sugars	1.53606	0.00638604	-7.29086	0.0354248	0.63035	-0.665774	down
C26H30O13	4-(7-Hydroxy-4-oxo-3,4-dihydro-2H-chromen-2-yl)phenyl 2-O-(3,4-dihydroxy-4-(hydroxymethyl)tetrahydrofuran-2-yl)hexopyranoside	Heterocyclic compounds	Heterocyclic compounds	2.71439	1.88476e-05	-15.6953	0.000380189	1.95962	0.970572	up
C11H14O3	4-Hydroxy-6-methyl-3-(3-methylbut-2-enyl)pyran-2-one	Aldehyde,Ketones,Esters	Ketones	1.41771	0.0106987	-6.54642	0.0514827	0.585426	-0.772442	down
C26H27ClN2O3S2	5-(3-(2-(7-Chloroquinolin-2-yl)ethenyl)phenyl)-8-dimethylcarbamyl-4,6-dithiaoctanoic acid	Organic acid And Its derivatives	Organic acid And Its derivatives	2.02613	0.000104955	-13.2179	0.00140668	1.82761	0.869961	up
C4H6N4O	5-Aminoimidazole-4-carboxamide	Heterocyclic compounds	Heterocyclic compounds	2.2785	2.36649e-08	-25.3327	1.62961e-06	2.80346	1.48721	up
C18H28O4	5-O-Methylembelin	Aldehyde,Ketones,Esters	Ketones	1.51395	0.00189298	-9.04512	0.0135494	0.630567	-0.665279	down
C22H32O4	5-cis-15(R)-Iloprost	Hormones and hormone related compounds	Hormones and hormone related compounds	1.82064	8.64144e-06	-16.8203	0.000207915	0.613945	-0.703819	down
C12H12N10	6,6'-(1,2-phenylene)bis(1,3,5-triazine-2,4-diamine)	Others	Others	1.81147	0.00012558	-12.9591	0.00158723	0.401591	-1.3162	down
C22H34O4	7(S),17(S)-Dihydroxy-8(E),10(Z),13(Z),15(E),19(Z)-docosapentaenoic acid	FA	Oxidized lipids	2.62829	6.64175e-13	-40.4535	3.31589e-10	0.629425	-0.667894	down
C16H23N5O5	7-(alpha-D-glucosyl)-N(6)-isopentenyladenine	Nucleotide And Its metabolites	Nucleotide And Its metabolites	1.63241	0.0477881	-4.38721	0.151963	6.50746	2.7021	up
C21H34O4	9-deoxy-9-methylene-PGE2	Hormones and hormone related compounds	Hormones and hormone related compounds	2.18778	3.45763e-08	-24.7856	1.97282e-06	0.468542	-1.09375	down
C15H23N5O14P2	ADP-ribose	Nucleotide And Its metabolites	Nucleotide And Its metabolites	1.69686	0.000533092	-10.8733	0.00509371	1.65096	0.723303	up
C23H36O5	Acetoxy-10-gingerol	Benzene and substituted derivatives	Benzene and substituted derivatives	2.3024	1.39554e-08	-26.0946	1.07188e-06	0.544069	-0.878138	down
C15H24O4	Acoric acid	Organic acid And Its derivatives	Organic acid And Its derivatives	1.7965	0.000783564	-10.3177	0.00708044	0.563419	-0.82772	down
C10H13N5O4	Adenosine	Nucleotide And Its metabolites	Nucleotide And Its metabolites	1.56214	0.00984029	-6.66708	0.0491276	1.6891	0.756258	up
C30H44O7	Adynerin	Heterocyclic compounds	Heterocyclic compounds	1.72013	0.00163076	-9.26024	0.0120171	0.299226	-1.74069	down
C9H18N6	Altretamine	Alcohol and amines	Amines	1.25578	0.0331278	-4.91581	0.116267	1.55137	0.633546	up
C23H36N6O5S	Argatroban	Organic acid And Its derivatives	Organic acid And Its derivatives	1.67632	2.56803e-09	-28.5367	3.01668e-07	0.564287	-0.825498	down
C21H38N8O9S	Asp-Cys-Arg-Val-Ser	Amino acid and Its metabolites	Small Peptide	1.2013	0.0164208	-5.92833	0.0703699	1.61241	0.689221	up
C20H28N6O11	Asp-Glu-His-Glu	Amino acid and Its metabolites	Small Peptide	1.63155	7.09135e-05	-13.7836	0.00101881	0.622448	-0.683974	down
C19H33N5O10	Asp-Lys-Thr-Glu	Amino acid and Its metabolites	Small Peptide	1.7793	1.56243e-10	-32.5755	2.83652e-08	0.541734	-0.884343	down
C27H44O5	Asperagenin	Others	Others	1.56634	0.00088546	-10.1413	0.00778971	0.546006	-0.87301	down
C22H39NO6	Carnitine C15:1:DC	FA	CAR	1.12838	0.0371947	-4.74876	0.126108	1.83386	0.874883	up
C32H58N2O7S	Chaps	Bile acids	Bile acids	1.89892	0.000124397	-12.9728	0.00158723	0.39167	-1.35229	down
C35H32MgN4O6	Chlorophyllide b	Tryptamines,Cholines,Pigments	Pigments	1.43939	1.06124e-05	-16.5239	0.000232262	0.640357	-0.643051	down
C37H68O4	Cohibin C	Aldehyde,Ketones,Esters	Esters	2.09317	6.06282e-05	-14.0097	0.000903542	0.39526	-1.33912	down
C15H22O2	Confertifoline	Aldehyde,Ketones,Esters	Esters	2.98392	2.56723e-13	-41.8249	2.56338e-10	0.518928	-0.946394	down
C15H22O2	Curcumenol	Alcohol and amines	Alcohols	1.88682	0.000224275	-12.1224	0.00252089	0.55137	-0.858908	down
C40H60O4	Cycloartanyl ferulate	Aldehyde,Ketones,Esters	Esters	2.15904	7.75449e-06	-16.9765	0.00018885	0.371754	-1.42758	down
C16H19N3O2	Cynometrine	Heterocyclic compounds	Heterocyclic compounds	1.34266	0.00592671	-7.39855	0.0333398	0.633175	-0.659323	down
C9H13N3O5	Cytidine	Nucleotide And Its metabolites	Nucleotide And Its metabolites	2.19268	7.04009e-06	-17.116	0.000173569	0.433874	-1.20465	down
C22H32O2	DHA	FA	Oxidized lipids	2.25618	3.77632e-07	-21.3365	1.50826e-05	0.585778	-0.771574	down
C18H36O3	DL-2-hydroxystearic acid	FA	FFA	2.35526	4.70391e-09	-27.6635	4.26987e-07	0.625272	-0.677444	down
C24H38O4	Dioctyl phthalate	Benzene and substituted derivatives	Benzene and substituted derivatives	2.55634	4.55944e-11	-34.3524	1.01169e-08	0.470929	-1.08642	down
C20H30O2	EPA	FA	Oxidized lipids	2.24723	6.2293e-06	-17.2925	0.000157467	0.576383	-0.7949	down
C35H56N6O6	Enalkiren	Benzene and substituted derivatives	Benzene and substituted derivatives	2.04712	0.000110615	-13.1422	0.0014629	0.588093	-0.765883	down
C24H32O4	Ethynodiol diacetate	Aldehyde,Ketones,Esters	Esters	2.14596	9.90711e-06	-16.6231	0.000230052	0.601445	-0.733495	down
C18H34O2	FAA(18:1)	FA	FFA	1.70268	0.000258902	-11.9153	0.00279475	0.567507	-0.81729	down
C36H70O4	FAHFA(18:0/12-O-18:0)	FA	FFA	2.17694	1.64297e-05	-15.8933	0.000334796	0.527223	-0.923514	down
C36H70O4	FAHFA(18:0/9-O-18:0)	FA	FFA	1.7533	0.00274607	-8.50842	0.0184643	0.649556	-0.622474	down
C36H68O4	FAHFA(18:1(9Z)/9-O-18:0)	FA	FFA	2.47065	5.27532e-11	-34.142	1.05348e-08	0.531766	-0.911138	down
C12H24O2	FFA(12:0)	FA	FFA	1.54246	0.000561704	-10.7979	0.0052663	0.610818	-0.711185	down
C18H30O2	FFA(18:3)	FA	FFA	1.74211	0.000129392	-12.916	0.00161498	0.651895	-0.617288	down
C18H28O2	FFA(18:4)	FA	FFA	1.88044	0.00070973	-10.4604	0.00650152	0.650871	-0.619557	down
C20H28O4	Foetidin	Heterocyclic compounds	Heterocyclic compounds	2.46812	6.73462e-05	-13.858	0.000975507	0.374213	-1.41807	down
C20H23N7O7	Folinic acid	CoEnzyme and vitamins	CoEnzyme and vitamins	1.45291	0.00107528	-9.86108	0.00906046	0.614128	-0.703388	down
C16H26O4	Fumagillol	Heterocyclic compounds	Heterocyclic compounds	1.63728	0.000301114	-11.6974	0.0031319	0.599075	-0.739191	down
C25H47N9O7	Gln-Leu-Val-Arg-Ala	Amino acid and Its metabolites	Small Peptide	1.65159	0.000224696	-12.1197	0.00252089	0.460288	-1.11939	down
C21H40O3	Glycidyl stearate	GL	MG	2.24052	1.92926e-06	-18.9835	6.11546e-05	0.410118	-1.28589	down
C26H43NO5	Glycohyodeoxycholic acid	Bile acids	Bile acids	1.37066	0.0188373	-5.73026	0.0778606	2.48842	1.31523	up
C26H43NO5	Glycoursodeoxycholic Acid	Bile acids	Bile acids	1.26288	0.0223308	-5.48482	0.0881316	2.40395	1.26541	up
C28H34O10	Gomisin D	Aldehyde,Ketones,Esters	Esters	1.60444	2.73268e-08	-25.1251	1.76038e-06	0.583714	-0.776666	down
C29H42O9	Helveticoside	Heterocyclic compounds	Heterocyclic compounds	1.05838	0.0284939	-5.1332	0.104986	2.05629	1.04005	up
C12H21N7O3	His-Arg	Amino acid and Its metabolites	Small Peptide	1.33654	0.00565747	-7.46563	0.0321598	0.640639	-0.642416	down
C11H10N4O2	Hydralazine pyruvate hydrazone	Aldehyde,Ketones,Esters	Ketones	1.29393	0.0241236	-5.37341	0.0933622	0.633556	-0.658457	down
C12H25N3O3	Ile-Lys	Amino acid and Its metabolites	Small Peptide	2.57274	1.61113e-08	-25.8874	1.14908e-06	0.612792	-0.706531	down
C11H11NO3	Indole-3-lactic acid	Heterocyclic compounds	Indole and Its derivatives	2.69481	3.8922e-11	-34.5806	9.71589e-09	0.60231	-0.731422	down
C21H20O8	Isoflavone 7-O-beta-D-glucoside	Flavonoids	Flavonoid	1.88482	5.05975e-05	-14.2706	0.000789401	0.654475	-0.611591	down
C20H30O2	Isokaurenoic acid	Organic acid And Its derivatives	Organic acid And Its derivatives	2.16807	8.99844e-06	-16.7619	0.000213344	0.61452	-0.702469	down
C24H28N2O3	Ivacaftor	Benzene and substituted derivatives	Benzene and substituted derivatives	1.75444	7.55931e-05	-13.6914	0.00105566	0.600774	-0.735106	down
C8H16N2O4S2	L-Homocystine	Amino acid and Its metabolites	Amino acids	2.1029	2.31622e-05	-15.3979	0.000435317	2.12992	1.0908	up
C21H42NO7P	LPE(16:1/0:0)	GP	LPE	1.22141	0.0202623	-5.62506	0.0820475	1.71306	0.776573	up
C13H9NO3	Lansine	Heterocyclic compounds	Heterocyclic compounds	2.58508	4.01399e-09	-27.8923	3.81712e-07	0.656912	-0.606228	down
C21H22O9	Liquiritin	Heterocyclic compounds	Heterocyclic compounds	1.91966	0.000144534	-12.7563	0.00177076	0.486445	-1.03965	down
C12H25N3O3	Lys-Leu	Amino acid and Its metabolites	Small Peptide	2.57274	1.61113e-08	-25.8874	1.14908e-06	0.612792	-0.706531	down
C16H33N5O5	Lys-Lys-Thr	Amino acid and Its metabolites	Small Peptide	1.97065	0.000369389	-11.4026	0.00370688	1.72227	0.784309	up
C8H8O3	Mandelic Acid	Organic acid And Its derivatives	Organic acid And Its derivatives	1.65559	0.00438065	-7.83464	0.0264539	1.66298	0.733772	up
C16H28O3	Methoprene acid	Terpenoids	Sesquiterpenoids	1.54648	0.00138139	-9.49966	0.0108608	0.629517	-0.667683	down
C18H28O4	Methylgingerol	Aldehyde,Ketones,Esters	Esters	1.40637	0.00299012	-8.38558	0.0197072	0.655378	-0.6096	down
C21H46NO4P	Miltefosine	Organic acid And Its derivatives	Phosphoric acids	1.45381	0.0188706	-5.72772	0.0778606	0.661255	-0.596721	down
C21H22O6	Mollicellin I	Benzene and substituted derivatives	Benzene and substituted derivatives	1.26061	0.0140806	-6.15014	0.0626259	0.646294	-0.629738	down
C26H52NO6P	N-Octanoylsphingosine-1-phosphate	SL	Cer	2.07742	1.52184e-05	-16.0038	0.000316574	0.62899	-0.668892	down
C12H23NO	N-methylundec-10-enamide	FA	Others	1.23334	0.0362905	-4.78426	0.124854	1.54383	0.626517	up
C17H29NO11	Neolinustatin	Carbohydrates and Its metabolites	Carbohydrates and Its metabolites	2.81545	1.40966e-12	-39.3678	5.63018e-10	0.538721	-0.892391	down
C21H29NO8	Neopetasitenine	Alcohol and amines	Amines	3.06554	1.29263e-16	-52.7805	2.58138e-13	0.502369	-0.993181	down
C31H36N2O11	Novobiocin	Heterocyclic compounds	Heterocyclic compounds	1.7722	3.84025e-09	-27.9562	3.81712e-07	0.560586	-0.834992	down
C19H25NO2	Nylidrin	Benzene and substituted derivatives	Benzene and substituted derivatives	1.67399	0.000304719	-11.6802	0.00315297	0.517979	-0.949033	down
C10H15N5O3	Penciclovir	Heterocyclic compounds	Heterocyclic compounds	1.72983	1.12349e-09	-29.7294	1.68662e-07	0.559164	-0.838656	down
C24H35N5O8	Phe-Asn-Ile-Glu	Amino acid and Its metabolites	Small Peptide	1.17115	0.00378489	-8.04553	0.023604	0.649534	-0.622523	down
C9H9NS	Phenylethyl isothiocyanate	Benzene and substituted derivatives	Benzene and substituted derivatives	1.62059	3.64496e-07	-21.3876	1.48551e-05	0.625347	-0.67727	down
C19H30O5	Piperonyl butoxide	Organic acid And Its derivatives	Organic acid And Its derivatives	1.9565	2.5101e-05	-15.2819	0.000464102	0.504047	-0.988369	down
C24H37N7O10	Pro-Pro-Asp-Gln-Gln	Amino acid and Its metabolites	Small Peptide	1.56481	0.000638059	-10.614	0.00592653	0.510556	-0.969859	down
C31H48O2S2	Probucol	Benzene and substituted derivatives	Benzene and substituted derivatives	2.21205	2.53316e-05	-15.2687	0.000464102	0.301358	-1.73045	down
C17H20N2OS	Promazine 5-sulfoxide	Heterocyclic compounds	Heterocyclic compounds	2.2331	4.9934e-05	-14.2896	0.000788862	0.317906	-1.65333	down
C14H6N2O8	Pyrroloquinoline Quinone	Organic acid And Its derivatives	Organic acid And Its derivatives	1.47943	0.00750655	-7.05763	0.0401892	0.647305	-0.627481	down
C8H8O3	P–Hydroxyphenyl Acetic Acid	Benzene and substituted derivatives	Phenolic acids	1.65559	0.00438065	-7.83464	0.0264539	1.66298	0.733772	up
C13H17N	Selegiline	Benzene and substituted derivatives	Benzene and substituted derivatives	2.51891	2.79192e-06	-18.4503	8.19922e-05	0.400889	-1.31872	down
C27H34N2O9	Strictosidine	Alkaloids	Alkaloids	1.68739	5.32034e-09	-27.4858	4.61945e-07	0.577454	-0.792223	down
C9H14N5O4P	Tenofovir	Heterocyclic compounds	Heterocyclic compounds	2.67061	3.90529e-10	-31.2539	6.49905e-08	0.631804	-0.662451	down
C22H30N4O2S2	Thioproperazine	Heterocyclic compounds	Heterocyclic compounds	1.72258	2.33244e-05	-15.3878	0.000435317	0.581326	-0.782582	down
C7H7NO2	Trigonelline	CoEnzyme and vitamins	CoEnzyme and vitamins	2.19248	0.00214074	-8.86768	0.0150002	0.358126	-1.48146	down
C23H32N6O10	Tyr-Gln-Asn-Glu	Amino acid and Its metabolites	Small Peptide	1.47578	1.41988e-06	-19.4258	4.57339e-05	0.584528	-0.774656	down
C29H39N5O8	Tyr-Phe-Glu-Lys	Amino acid and Its metabolites	Small Peptide	1.24684	0.00257512	-8.60114	0.0174916	0.624706	-0.678751	down
C18H24O5	Zearalanone	Aldehyde,Ketones,Esters	Ketones	1.77605	0.00054761	-10.8346	0.00515838	0.598211	-0.741273	down
C19H16O9S	[3-(2H-1,3-benzodioxol-5-yl)-1-(4-methoxy-1-benzofuran-5-yl)-3-oxopropoxy]sulfonic acid	Organic acid And Its derivatives	Organic acid And Its derivatives	2.75046	2.7895e-06	-18.4516	8.19922e-05	1.77803	0.830276	up
C21H32O6	[6]-Gingerdiol 3,5-diacetate	Aldehyde,Ketones,Esters	Esters	2.60335	9.39897e-12	-36.6306	3.12829e-09	0.656189	-0.607816	down
